# Supplementary material for: Distal 22q11.2 Microduplication: Case Report and Review of the Literature
Source: Child Neurol Open. 2017 Nov 1;4:2329048X17737651. doi: 10.1177/2329048X17737651 (PMC5673001; doi:10.1177/2329048X17737651)
Supplement: Supplementary material [file Supplemental_Table_1.xlsx]

## Sheet: Sheet1
Supplemental table 1-Clinical features in previously reported individuals with distal chromosome 22q11.2 microduplications
	Patients	Coordinates (NCBI36/hg18)	Size of the duplication (Mb)	de novo, inherited or unknown	Neurodev. phenotype of carrier parent	Additional CNV	Presence of developmental delay	GDD	GDD degree	Language delay	ID	Neuropsychiatric features	ADHD	Seizures	Hypotonia	Facial dysmorphism	Macrocephaly	Microcephaly	Hearing loss	Cleft lip	Cardiac abnormalities	Urogenital abnormalities	Skeletal defects	Neuroimaging abnormalities
LCR F-H
Our patient		22,080,929-23,321,669	1.241	de novo	-	dup(4)(p14),250kb, paternally inherited	yes	yes	severe	yes	-	yes	yes	yes	yes	yes	no	no	yes	no	-	-	yes	yes
Wincent et al. 2010 (ref 1)	10	21,998,015-23,322,070	1.324	inherited (maternal)	normal	-	yes	yes	moderate	yes	-	yes	-	no	yes	no	-	-	-	-	no	-	-	-
Wincent et al. 2010 (ref 1)	11	22,003,184-23,307,286	1.304	inherited (maternal)	normal	-	yes	yes	unknown	-	-	-	-	-	-	-	-	-	-	-	-	-	-	-
Wincent et al. 2010 (ref 1)	12	22,003,184-23,409,925	1.407	inherited (paternal)	unknown	-	yes	-	-	-	-	-	-	-	-	-	-	-	-	-	-	-	-	-
Wincent et al. 2010 (ref 1)	13	22,014,324-23,321,952	1.308	inherited (maternal)	unknown	-	yes	yes	unknown	-	-	-	-	-	-	yes	-	-	-	-	-	-	-	-
Wincent et al. 2010 (ref 1)	14	22,017,292-23,284,714	1.267	unknown	-	del(16)(p13.2), 250 kb, origin unknown	yes	yes	moderate	yes	-	no	-	yes	yes	no	-	-	-	-	no	-	-	no
Wincent et al. 2010 (ref 1)	15	22,038,020-23,409,925	1.372	inherited (paternal)	normal	dup(4)(q35.2), 1.94 Mb, paternally inherited	yes	-	-	yes	-	-	-	-	-	-	-	-	-	-	-	-	-	-
Wincent et al. 2010 (ref 1)	16	21,998,015-23,308,071	1.31	de novo	-	-	yes	yes	mild	yes	-	no	-	no	no	no	-	-	-	-	no	-	-	-
Coppinger et al. 2009** (ref 2)	11	21,980,000-23,410,000	1.43	inherited (maternal)	unknown	-	yes	yes	profound	yes	-	no	no	no	yes	yes	no	yes	-	no	no	yes	no	-
Coppinger et al. 2009** (ref 2)	12	21,980,000-23,410,000	1.43	inherited (maternal)	unknown	-	yes	no	-	yes	-	no	no	no	yes	yes	no	no	-	no	no	yes	no	-
Coppinger et al. 2009** (ref 2)	13	21,980,000-23,410,000	1.43	inherited (paternal)	unknown	-	yes	-	-	-	-	-	-	-	-	-	-	-	-	-	-	-	-	-
Coppinger et al. 2009** (ref 2)	14	21,980,000-23,410,000	1.43	inherited (paternal)	unknown	-	yes	no	-	yes	-	no	no	no	no	no	yes	no	-	no	no	no	no	-
Ribeiro -Bicudo et al. 2013 (ref 3)	1	22,026,101-23,290,049	1.26395	inherited (maternal)	normal	-	yes	yes	unknown	yes	yes	yes	-	-	no	yes	no	no	-	yes	no	-	-	-
Total	13			2 de novo, 10 inherited (4 paternal, 6 maternal), 1 unknown	4 normal, 0 abnormal, 6 unknown	3/13 (23%)	13/13 (100%)	8/10 (80%)	1 mild, 2 moderate, 1 severe, 1 profound, 3 unknown	9/9 (100%)	1/1 (100%)	3/8 (38%)	1/4 (25%)	2/7 (29%)	5/8 (63%)	5/9 (56%)	1/5 (20%)	1/5 (20%)	1/1 (100%)	1/5 (20%)	0/7 (0%)	2/3 (67%)	1/4 (25%)	1/2 (50%)
LCR E-G/H
Wincent et al. 2010 (ref 1)	7	21,322,838-23,319,936	1.997	unknown	-	-	yes	no	-	yes	-	yes	-	no	no	no	-	-	-	-	no	-	-	-
Wincent et al. 2010 (ref 1)	8	21,328,284-23,326,964	1.999	unknown	-	-	yes	yes	moderate	yes	-	no	-	yes	yes	yes	-	-	-	-	no	-	-	yes
Wincent et al. 2010 (ref 1)	9	21,362,255-23,325,382	1.963	inherited (paternal)	normal	dup(4)(q35.2), 1.94 Mb, paternally inherited	yes	yes	moderate	-	-	-	-	yes	-	no	-	-	-	-	-	-	-	yes
Coppinger et al. 2009** (ref 2)	2	21,290,000-23,410,000	2.12	inherited (maternal)	unknown	-	yes	yes	unknown	yes	-	no	no	yes	yes	yes	no	yes	-	no	no	no	yes	-
Coppinger et al. 2009** (ref 2)	3	21,290,000-23,410,000	2.12	inherited (maternal)	unknown	-	no	no	-	no	-	no	no	no	no	yes	no	no	-	no	yes	no	yes	-
Coppinger et al. 2009** (ref 2)	8	21,290,000-23,410,000	2.12	unknown	-	-	yes	yes	mild	yes	-	no	yes	no	no	yes	yes	no	-	no	no	no	no	-
Tan et al. 2011 (ref 4)	1	20,134,717-25,766,289	5.63157	inherited (paternal)	abnormal	-	yes	no	-	yes	-	yes	-	no	no	yes	no	no	no	no	yes	yes	yes	no
Tan et al. 2011 (ref 4)	2	21,394,581-23,262,967	1.86839	inherited (paternal)	normal	-	yes	yes	severe	yes	-	no	-	yes	no	yes	no	no	yes	no	no	no	no	yes
Shimojima et al. 2010** (ref 5)	1	21,380,000-23,325,000	1.945	de novo	-	-	yes	yes	mild	yes	-	-	yes	yes	no	yes	no	no	-	no	-	-	-	-
Descartes et al. 2008 (ref 6)	2*	19,750,000-20,050,000 and 21,300,000-23,400,000	0.300 and 2.100	inherited (maternal)	abnormal	dup(22q11), 0.3Mb (LCR22-D)	yes	yes	unknown	yes	yes	no	no	no	-	yes	yes	no	-	no	-	-	-	-
Descartes et al. 2008 (ref 6)	3*	19,750,000-20,050,000 and 21,300,000-23,400,000	0.300 and 2.100	inherited (maternal)	abnormal	dup(22q11), 0.3Mb (LCR22-D)	yes	yes	unknown	yes	yes	no	no	no	-	yes	yes	no	-	no	-	-	-	-
Descartes et al. 2008 (ref 6)	1*	19,750,000-20,050,000 and 21,300,000-23,400,000	0.300 and 2.100	inherited (paternal)	abnormal	dup(22q11), 0.3Mb (LCR22-D)	yes	yes	severe	yes	yes	no	no	no	-	yes	no	no	no	no	no	no	-	no
Descartes et al. 2008 (ref 6)	4*	19,750,000-20,050,000 and 21,300,000-23,400,000	0.300 and 2.100	inherited (paternal)	abnormal	dup(22q11), 0.3Mb (LCR22-D)	yes	yes	unknown	yes	yes	no	no	no	-	yes	no	no	-	no	-	-	-	-
Descartes et al. 2008 (ref 6)	5*	19,750,000-20,050,000 and 21,300,000-23,400,000	0.300 and 2.100	inherited (paternal)	abnormal	dup(22q11), 0.3Mb (LCR22-D)	yes	yes	unknown	yes	yes	no	no	no	-	yes	no	no	-	no	-	-	-	-
Total	14			1 de novo, 10 inherited (6 paternal, 4 maternal), 3 unknown	2 normal, 6 abnormal, 2 unknown	6/14 individuals (or 2/10 families (20%))	13/14 (93%)	11/14 (79%)	2 mild, 2 moderate, 2 severe, 5 unknown	12/13 (92%)	5/5 (100%)	2/12 (17%)	2/9 (22.2%)	5/14 (35.7%)	2/8 (25%)	12/14 (86%)	3/11 (27%)	1/11 (9%)	1/3 (33%)	0/11 (0%)	2/8 (25%)	1/6 (17%)	3/5 (60%)	3/5 (60%)
LCR D-F/G
Coppinger et al. 2009** (ref 2)	9	19,800,000-23,030,000	3.23	unknown	-	-	yes	yes	unknown	yes	-	no	no	no	yes	yes	no	yes	-	no	yes	no	yes	-
Coppinger et al. 2009** (ref 2)	10	19,800,000-22,150,000	2.35	de novo	-	-	no	no	-	no	-	no	no	no	no	yes	no	no	-	no	no	no	yes	-
Coppinger et al. 2009** (ref 2)	18	19,800,000-23,410,000	3.61	inherited (maternal)	unknown	-	yes	no	-	no	-	yes	no	no	no	yes	no	no	-	no	no	no	no	-
Total	3			1 de novo, 1 inherited (1 maternal), 1 unknown	unknown	0/3	2/3 (67%)	1/3 (33%)	all unknown	1/3 (33%)	unknown	1/3 (33%)	0/3 (0%)	0/3 (0%)	1/3 (33.3%)	3/3 (100%)	0/3 (0%)	1/3 (33%)	unknown	0/3 (0%)	1/3 (33.3%)	0/3 (0%)	2/3 (67%)	unknown
*all from one family
**approximated coordinates according to LCRs
